# Supplementary material for: Bioactive Natural Products in Actinobacteria Isolated in Rainwater From Storm Clouds Transported by Western Winds in Spain
Source: Front Microbiol. 2021 Nov 10;12:773095. doi: 10.3389/fmicb.2021.773095 (PMC8631523; doi:10.3389/fmicb.2021.773095)
Supplement: Supplementary Material 1 — UV210 nm chromatograms corresponding to all samples. [file Data_Sheet_1.zip]

Archive with 2 entries (2 files):
- Supplementary Material 1.DOCX
- Supplementary Material 2.DOCX
